# Supplementary material for: Comparative Metabolite Profiling and Fingerprinting of Medicinal Cinnamon Bark and Its Commercial Preparations via a Multiplex Approach of GC–MS, UV, and NMR Techniques
Source: Metabolites. 2022 Jul 1;12(7):614. doi: 10.3390/metabo12070614 (PMC9322727; doi:10.3390/metabo12070614)
Supplement: Supplementary file 1 [file metabolites-12-00614-s001.zip]

Archive with 1 entries (1 files):
- metabolites-1788670-supplementary.pdf
